# Supplementary material for: Conformational States of the CXCR4 Inhibitor Peptide EPI-X4—A Theoretical Analysis
Source: Int J Mol Sci. 2023 Nov 12;24(22):16229. doi: 10.3390/ijms242216229 (PMC10671355; doi:10.3390/ijms242216229)
Supplement: Supplementary file 1 [file ijms-24-16229-s001.zip]

Archive with 1 entries (1 files):
- ijms-2613912-supplementary.pdf
